# Supplementary material for: From Senses to Memory During Childhood: A Systematic Review and Bayesian Meta-Analysis Exploring Multisensory Processing and Working Memory Development
Source: Eur J Investig Health Psychol Educ. 2025 Aug 12;15(8):157. doi: 10.3390/ejihpe15080157 (PMC12385695; doi:10.3390/ejihpe15080157)
Supplement: Supplementary file 1 [file ejihpe-15-00157-s001.zip]

Archive with 1 entries (1 files):
- ejihpe-3629724-supplementary.pdf
